# Supplementary material for: Clinical characteristics and outcomes of COVID-19 patients in Bali, Indonesia
Source: PLoS One. 2022 Jun 10;17(6):e0269026. doi: 10.1371/journal.pone.0269026 (PMC9187108; doi:10.1371/journal.pone.0269026)
Supplement: S1 Dataset — (XLSX) [file pone.0269026.s001.xlsx]

## Sheet: Raw
No. Patients	Category	Age Range	Sex	Fever	Shore Throat	Runny Nose	Cough	Dyspnea	Anosmia	Fatigue	Myalgia	Nausea	Comorbidities	Com_HT	Com_DM	Com_Cancer	Com_HIV	wbc	limfototal	neutrophil	nlr	hgb	hct	plt	ldh	crp	tnf	il6	il8	il10	il1r
1	4	41-50	M	No	No	No	Yes	No	No	Yes	No	No	No	No	No	No	No	8.24	0.96	6.37	7.01	13.7	41.2	168	666	111.17	0.79	7.81	11.365	15	0.033
2	4	41-50	M	No	No	No	Yes	No	No	No	No	No	No	No	No	No	No	4.42	1.13	2.63	2.33	13.4	41.4	196	260	0.48	7.37	4.037	23.851	16.67	0.105
3	4	51-60	M	No	No	No	Yes	No	No	Yes	No	No	No	No	No	No	No	11.86	2.4	8.36	4.03	12.9	39.3	220	719	4.26	68.42	24.75	46.694	16.67	0.049
4	4	51-60	M	No	No	No	Yes	No	No	No	No	No	No	No	No	No	No	6.64	2	3.44	1.72	13	40.6	168	260	0.48	1.32	3.861	7.252	10	0.042
5	4	31-40	F	No	No	No	Yes	No	No	No	Yes	No	No	No	No	No	No	7.83	2.1	3.8	1.8	13.8	44.6	300	325	3.33	0.26	3.949	29.058	2.5	0.008
6	4	51-60	F	No	Yes	No	Yes	Yes	Yes	No	Yes	No	No	No	No	No	No	3.89	1.02	4.78	4.38	12.3	40	300	206	11.2	1.05	5.353	24.947	5	0.017
7	4	21-30	M	Yes	No	No	No	Yes	No	No	No	No	No	No	No	No	No	6.3	1.1	8.3	7.6	16.1	45.5	182	474	1.21	1.05	3.949	2.231	7.81	0.017
8	4	41-50	M	No	No	No	Yes	Yes	No	No	No	No	No	No	No	No	No	6.6	1.5	4.4	2.9	14.4	43.2	572	626	1.51	78.36	11.49	69.386	11.76	0.021
9	4	51-60	M	Yes	No	No	Yes	No	No	No	No	No	HT	Yes	No	No	No	9.67	2	6.65	3.3	12.7	39.1	236	383	2.39	0.79	4.563	9.232	9.41	0.025
10	4	31-40	M	Yes	No	Yes	Yes	Yes	No	Yes	No	Yes	HIV	No	No	No	Yes	4.73	1.1	3.37	3	12.7	37	147	547	46.89	1.58	27.101	16.726	6.67	0.025
11	4	51-60	M	No	No	No	Yes	No	No	Yes	Yes	Yes	No	No	No	No	No	7.51	2.4	4.2	1.8	14.8	49.4	301	625	1.96	1.58	4.124	7.252	8.24	0.025
12	4	31-40	M	Yes	No	No	No	No	No	Yes	No	No	HT	Yes	No	No	No	8.31	0.8	7.21	9.01	13.1	39	265	692	305.1	3.68	299.505	17.822	12.35	0.021
13	4	41-50	F	No	No	No	Yes	No	No	Yes	Yes	No	No	No	No	No	No	5.83	2.5	2.87	1.2	9.6	36.3	272	588	22.62	3.95	4.739	8.521	11.18	0.038
14	4	21-30	F	No	No	No	Yes	No	Yes	No	No	No	No	No	No	No	No	5.6	1.7	3.3	1.9	12.1	36.4	238	204	0.3	0.26	4.739	2.231	14.71	0.025
15	4	51-60	F	No	No	No	No	No	Yes	No	No	No	COPD	No	No	No	No	7.8	1.9	5.2	2.6	10.8	29.5	273	266	1.24	1.84	5.177	5.579	10.59	0.055
16	4	41-50	F	Yes	Yes	Yes	Yes	No	Yes	No	No	No	No	No	No	No	No	5.42	1.31	3.4	2.7	12.3	36.8	210	320	3.19	13.42	3.598	3.905	9.41	0.109
17	4	41-50	F	No	No	No	No	No	Yes	No	No	No	No	No	No	No	No	6.4	1.9	4.03	2.1	12	36.4	282	238	0.9	23.48	3.773	3.905	8.8	0.033
18	4	21-30	F	No	No	No	No	No	No	No	Yes	No	No	No	No	No	No	12.58	3.03	7.4	2.5	14	41.8	400	251	0.74	1.32	3.861	3.905	11.76	0.038
19	4	51-60	F	Yes	No	No	Yes	No	No	No	No	No	HT, CHF	Yes	No	No	No	9.9	1.48	7.7	2.6	12.6	37.9	222	271	6.93	3.95	4.124	5.021	16	0.025
20	4	41-50	M	No	No	No	Yes	No	No	Yes	Yes	No	No	No	No	No	No	9.9	2.6	3.6	1.3	13.2	44.9	249	373	0.76	1.32	3.949	10.298	25.33	0.134
21	4	21-30	F	No	No	No	No	No	No	No	No	No	No	No	No	No	No	7.3	2.2	4.6	2.1	13.7	41.2	303	242	0.3	0.87	3.686	2.231	10	0.021
22	4	51-60	M	No	No	No	Yes	No	No	No	No	No	HT	Yes	No	No	No	13.17	2.5	9.29	3.6	12.3	39.3	308	340	4.05	1.01	4.124	2.789	7.81	21
23	4	51-60	M	Yes	Yes	No	Yes	No	Yes	Yes	Yes	No	HT, CHF	Yes	No	No	No	6.37	1.47	4.3	3	13.8	41.3	256	284	2.16	0.58	4.037	9.943	22	0.046
24	4	71-80	M	Yes	No	No	Yes	Yes	No	Yes	No	No	HT	Yes	No	No	No	7.78	1.7	5.4	3.1	13.2	43.8	246	355	0.3	1.16	3.51	13.497	0.83	0.017
25	4	31-40	F	Yes	No	No	Yes	No	No	Yes	No	No	No	No	No	No	No	5.48	2.18	2.66	1.2	13.2	39.3	159	233	0.3	1.01	3.773	10.654	11.67	0.05
26	4	51-60	F	Yes	No	No	Yes	No	No	Yes	No	No	No	No	No	No	No	4.74	0.88	3.2	3.6	13.1	38.7	247	271	0.3	1.16	6.738	7.498	2.2	0.038
27	4	71-80	M	No	No	No	Yes	No	No	Yes	No	No	HT	Yes	No	No	No	10.34	2.2	6.7	3.1	12.7	42.1	264	308	0.76	3.19	3.949	5.579	6.67	0.021
28	4	41-50	F	Yes	No	No	Yes	No	No	Yes	No	No	DM	No	Yes	No	No	10.64	3.8	6.1	1.6	13.5	39.9	333	327	1.31	3.33	9.65	9.19	10.59	0.079
29	5	41-50	F	Yes	Yes	Yes	Yes	Yes	No	Yes	Yes	Yes	No	No	No	No	No	7.11	0.66	6.29	9.5	12.1	36.5	180	406	204.9	1.01	9.65	7.81	9.41	0.038
30	5	31-40	M	Yes	No	No	Yes	Yes	No	Yes	Yes	Yes	No	No	No	No	No	12.27	0.73	11.03	15.1	13.3	39.4	158	933	385.81	2.46	1350.85	79.605	12.35	0.079
31	4	71-80	F	No	No	No	Yes	No	No	No	No	Yes	HT	Yes	No	No	No	7.9	2.25	4.8	1.8	11.21	30.8	660	376	39.3	3.19	13.33	17.973	16.67	0.072
32	4	41-50	M	No	No	No	Yes	Yes	Yes	Yes	Yes	No	DM	No	Yes	No	No	14.08	0.94	12.12	12.9	12.7	36.9	358	493	3.84	3.42	11.03	11.03	22.67	0.042
33	5	31-40	M	Yes	No	Yes	Yes	Yes	Yes	Yes	Yes	Yes	HT, Asthma	Yes	No	No	No	5.67	1.19	4.16	3.5	14.21	42.1	157	957	74.6	4.64	214.674	43.269	9.41	0.049
34	5	61-70	M	Yes	No	No	Yes	Yes	No	No	Yes	Yes	DM, HT	Yes	Yes	No	No	13	0.57	12	21.05	12.5	38.9	136	916	81.99	2.61	27.432	14.25	7.81	0.076
35	5	41-50	M	Yes	Yes	Yes	Yes	Yes	No	No	No	Yes	DM, HT	Yes	Yes	No	No	11.59	0.46	10.35	22.9	13.1	35.6	340	717	26.99	1.74	9.65	19.535	5.56	0.011
36	4	71-80	M	Yes	No	No	Yes	No	No	No	No	Yes	HT	Yes	No	No	No	13.17	0.49	11.51	23.5	13.4	39.7	70	273	102.61	0.72	29.167	25.783	4.44	0.019
37	4	61-70	M	No	No	No	Yes	Yes	No	Yes	No	No	DM, CHF	No	Yes	No	No	6.93	0.85	5.19	6.1	11.31	34.7	170	544	1.65	0.58	7.044	14.71	8.24	0.034
38	4	31-40	M	Yes	No	No	Yes	Yes	No	No	No	Yes	No	No	No	No	No	9.52	1.7	6.3	3.7	15	43.6	419	650	32.69	2.37	6.23	17	7.81	0.025
39	2	51-60	M	Yes	No	No	Yes	Yes	No	No	No	No	No	No	No	No	No	19.4	1.4	17.2	12.3	9.1	29.3	137	262	193.4	0.53	161.649	39.063	5	0.025
40	2	41-50	F	Yes	No	No	Yes	Yes	No	No	No	No	No	No	No	No	No	17.5	1.5	14.7	9.8	9	26.7	174	607	110.65	0.79	28.321	17	6.67	0.025
41	2	51-60	M	Yes	No	No	No	No	No	No	Yes	No	No	No	No	No	No	3.78	0.5	2.7	5.4	16.4	44.4	197	479	10.39	92.55	4.475	16.726	15.4	0.025
42	2	81-90	F	Yes	No	No	Yes	Yes	No	No	No	No	No	No	No	No	No	3.81	0.5	2.6	5.2	13	39	236	341	10.91	0.23	3.861	23.303	4.17	0.013
43	4	41-50	M	Yes	No	No	Yes	Yes	No	Yes	No	No	DM	No	Yes	No	No	10.33	0.8	9.3	11.6	14.2	42.6	242	533	149.92	0.79	19.779	7.252	15.63	0.025
44	2	31-40	M	Yes	No	No	No	No	No	No	Yes	No	No	No	No	No	No	2.28	0.7	1.1	1.57	15.6	46.4	45	398	17.39	2.63	28.321	24.125	17.33	0.025
45	2	71-80	F	Yes	No	No	Yes	Yes	No	Yes	No	No	DM, Ca Cx	No	Yes	Yes	No	18.3	1.3	15	11.5	9.1	28.3	379	216	37.7	1.32	4.037	9.587	13.33	0.042
46	2	51-60	F	Yes	No	No	Yes	No	No	No	No	No	HT	Yes	No	No	No	3.57	1.1	2.3	2.1	13.6	38	112	470	363.85	3.16	175.825	87.394	40	0.063
47	2	41-50	M	Yes	No	No	No	No	No	No	No	No	HT	Yes	No	No	No	5.64	0.9	4.4	4.9	14.7	45.9	45	522	29.08	1.05	6.494	13.142	19.33	0.046
48	2	61-70	F	Yes	No	No	No	Yes	No	No	No	No	No	No	No	No	No	10.78	0.9	8.7	9.7	13.3	34.8	117	267	3.59	2.89	10.685	20.015	15.63	0.025
49	2	51-60	F	Yes	No	No	Yes	Yes	No	Yes	No	No	CHF	No	No	No	No	13.7	1.3	12.6	6.7	11.6	35.1	519	404	20.96	2.17	5.177	10.298	16.67	0.025
50	2	51-60	F	No	Yes	No	Yes	No	No	No	No	No	No	No	No	No	No	5.67	1	3	3	10.5	31.3	386	399	48.23	3.48	7.925	28.784	5.83	0.017
51	2	61-70	F	Yes	No	No	No	No	Yes	No	No	No	DM,HT,Ca Mama	Yes	Yes	Yes	No	9.39	2.4	6.5	2.7	15.1	45	246	916	351.59	2.03	521.658	65.148	6.67	0.017
52	2	51-60	M	Yes	No	No	No	No	No	Yes	No	No	No	No	No	No	No	3.51	1.9	2.4	1.26	15.7	46.7	100	374	1.7	0.43	3.861	10.654	16.67	0.025
53	2	71-80	F	No	No	No	No	Yes	No	Yes	No	No	HT, CHF	Yes	No	No	No	7.83	1.7	5.4	4.6	12.3	36.6	297	366	4.28	2.32	5.616	11.365	22	0.017
54	4	11-20	F	Yes	No	No	No	No	No	No	No	No	No	No	No	No	No	6.5	3.8	2.4	0.6	12.3	35.4	125	219	7.48	1.16	3.773	6.136	16	0.033
55	2	61-70	M	No	No	No	Yes	No	No	No	Yes	No	Hernia	No	No	No	No	9.36	1.1	7.7	7	12.3	37.6	319	255	23.32	7.39	12.525	8.165	20	0.021
56	2	31-40	M	Yes	No	No	No	No	No	No	Yes	No	No	No	No	No	No	12.47	2.1	9.1	10.8	12.4	36	262	316	92.47	3.33	44.097	12.786	18	0.05
57	2	21-30	F	No	No	No	No	No	No	No	No	No	Hamil	No	No	No	No	10.39	1.7	7.6	4.5	10.2	27.2	270	217	34.96	3.19	3.861	8.521	10	0.025
58	2	51-60	M	No	No	No	No	No	No	Yes	No	No	HT, COPD	Yes	No	No	No	7.52	2	4.1	2.1	11.6	35.7	110	296	6.09	1.32	14.595	13.853	5	0.042
59	2	71-80	M	No	No	No	No	Yes	No	No	No	No	CHF	No	No	No	No	11.8	0.8	9.4	11.8	13.1	33.3	179	540	17.07	3.95	12.755	12.431	2.5	0.017
60	2	41-50	F	Yes	No	No	Yes	Yes	No	No	No	No	No	No	No	No	No	1.5	0.5	0.8	1.6	10	28.2	152	726	14.73	1.84	3.773	19.741	10	0.278
61	2	71-80	F	No	No	No	Yes	Yes	No	Yes	No	No	Alzheimer	No	No	No	No	12.1	1.5	9.9	6.6	12.6	35.5	464	394	76.85	5.53	11.95	17.822	11.67	0.025
62	2	71-80	F	Yes	No	No	Yes	Yes	No	No	No	No	HT, COPD	Yes	No	No	No	9.23	1.7	6.8	4	10.7	30.3	163	256	0.3	84.55	3.686	6.136	5	0.025
63	4	51-60	M	Yes	No	No	No	No	No	No	No	No	No	No	No	No	No	7.95	1.1	6.2	5.6	14.9	46.2	206	589	98.64	1.05	12.985	14.208	11.67	0.008
64	4	71-80	M	No	No	No	Yes	Yes	No	Yes	No	No	No	No	No	No	No	5.6	1.4	4.8	3.4	13.4	42.1	302	332	2.09	2.63	3.686	2.231	3.33	0.092
65	4	51-60	M	No	No	No	Yes	No	No	No	No	No	DM, HT	Yes	Yes	No	No	9.02	1.3	6.9	5.3	12.2	33.3	286	369	1.45	3.19	8.73	9.19	20	0.118
66	2	31-40	M	Yes	No	No	Yes	No	No	No	No	No	No	No	No	No	No	9.94	0.4	8.8	22	12.1	34.7	33	479	230.6	0.14	69.079	21.097	9.41	0.042
67	2	31-40	M	Yes	No	No	No	No	No	No	No	No	No	No	No	No	No	23.33	1.3	2.3	1.8	15.3	42.8	203	681	13.02	1.59	55.921	21.488	6.67	0.061
68	2	31-40	M	Yes	No	No	No	No	No	No	Yes	No	No	No	No	No	No	7.97	0.9	5.6	6.2	13.8	44.5	208	265	7.36	10.65	9.65	11.03	8.24	0.057
69	2	51-60	F	No	No	No	Yes	No	No	No	No	Yes	HT	Yes	No	No	No	9.48	0.9	8.1	9	13.4	43.2	276	368	2.03	11.61	7.81	6.873	11.76	0.076
70	2	21-30	F	Yes	No	No	No	No	No	No	Yes	No	No	No	No	No	No	7.65	1.8	5.4	3	14.6	44.7	255	294	1.93	2.17	7.657	9.65	16	0.046
71	2	61-70	M	Yes	No	No	No	Yes	No	No	No	Yes	COPD, TBC	No	No	No	No	5.46	2.1	4.3	2	14.5	46.7	346	381	102.2	0.87	42.763	21.488	9.41	0.034
72	5	31-40	M	Yes	No	No	Yes	Yes	No	No	No	Yes	No	No	No	No	No	11.01	0.9	9.6	10.7	13.9	37.3	216	979	146.7	1.45	189.538	19.145	5.56	0.03
73	4	31-40	F	No	Yes	No	No	No	No	No	Yes	No	No	No	No	No	No	9.9	2.4	6.53	2.72	13.2	44.9	299	230	0.45	1.3	6.738	6.56	6.67	0.015
74	2	81-90	F	No	No	No	Yes	No	No	No	No	Yes	Asthma	No	No	No	No	8.39	0.9	6.3	7	11.1	32	233	337	105.35	1.59	59.211	10.57	12.35	0.038
75	2	51-60	M	No	No	No	No	No	No	No	No	No	No	No	No	No	No	8.05	1.7	5.9	3.4	13.9	40.4	278	193	121.14	0.29	15.17	28.126	14.12	0.03
76	2	51-60	M	No	No	No	No	No	No	No	No	No	No	No	No	No	No	13.85	2.5	10.4	4.2	13	36.3	315	526	110.15	3.91	29.862	27.345	7.81	0.042
77	2	31-40	M	Yes	No	Yes	Yes	Yes	No	No	No	No	No	No	No	No	No	3.94	1.1	3.37	3.06	12.7	37	147	403	1.85	2.75	8.27	8.73	3.33	0.034
78	4	31-40	F	Yes	No	No	No	Yes	Yes	No	No	No	No	No	No	No	No	4.7	1.1	5.78	5.2	13.5	40.2	257	562	107.67	1.16	38.377	28.126	1.11	0.019
79	2	61-70	M	Yes	No	No	Yes	Yes	No	No	No	No	No	No	No	No	No	16.97	1.1	16.21	14.73	12.8	36.7	380	430	20.88	1.01	8.27	25.393	4.44	0.038
80	4	61-70	F	Yes	Yes	No	Yes	Yes	No	No	No	No	No	No	No	No	No	17.67	1.07	15.11	14.12	7.6	21.4	782	199	176.29	3.19	98.273	10.11	6.67	0.057
81	2	21-30	M	Yes	Yes	No	Yes	Yes	No	No	No	No	No	No	No	No	No	30.4	1.01	23.89	23.7	12.8	39.5	381	616	282.67	0.87	727.273	17.583	12.35	0.034
82	2	21-30	M	No	No	No	No	No	No	No	No	No	anemia	No	No	No	No	3.74	0.37	3.07	8.3	7.5	26.6	344	429	14.55	1.16	26.043	32.967	10.59	0.057
83	2	61-70	M	No	No	No	No	No	No	No	No	No	No	No	No	No	No	8.43	1.24	6.44	5.2	14.5	41.9	259	325	10.29	2.03	8.27	14.25	11.76	0.049
84	2	61-70	M	Yes	No	No	Yes	Yes	No	No	No	No	DM	No	Yes	No	No	11.2	0.7	9.9	14.1	12.5	35.2	417	232	112	1.01	30.556	63.158	11.18	0.049
85	4	21-30	F	No	No	No	Yes	Yes	No	No	No	No	No	No	No	No	No	23.2	4.9	14	2.9	13.3	40	372	278	1.01	0.72	6.738	7.654	16.67	0.03
86	4	51-60	F	Yes	No	No	Yes	Yes	No	No	No	No	No	No	No	No	No	7.1	2	4.2	2.1	14.1	42.1	29.2	280	0.79	2.32	6.891	7.341	10.59	0.079
87	4	51-60	M	Yes	Yes	No	Yes	Yes	No	No	No	No	HT, Ca	Yes	No	Yes	No	4.55	1.85	2.11	1.14	17.1	48	181	548	5.56	2.03	14.71	16.411	7.81	0.034
88	4	61-70	M	Yes	No	No	Yes	Yes	No	Yes	No	No	DM	No	Yes	No	No	6.2	0.8	5	10	14	38.8	190	287	1.2	0.58	6.432	7.341	16.67	0.023
89	2	71-80	F	Yes	No	No	No	No	No	No	Yes	No	No	No	No	No	No	7	0.7	6	8.57	11	32.2	136	459	13.01	1.84	3.949	28.236	7.81	0.025
90	2	31-40	M	Yes	No	No	Yes	Yes	No	No	No	No	No	No	No	No	No	9.6	1.6	6.4	4	14.8	44.7	283	440	108.6	0.86	11.72	13.497	2.5	0.004
91	2	51-60	M	Yes	No	No	Yes	Yes	No	Yes	No	No	No	No	No	No	No	7.29	2.79	3.7	1.3	12.8	38.4	291	851	47.54	3.91	29.862	27.345	3.33	0.042
92	2	31-40	F	Yes	No	No	Yes	Yes	No	No	No	No	No	No	No	No	No	8.28	2.18	4.94	2.3	14.4	45.5	327	882	22.14	2.75	8.27	8.73	11.11	0.034
